# Supplementary material for: Clinical Evidence on Expansion of Essential Oil-Based Formulation’s Pharmacological Activity in Bovine Mastitis Treatment: Antifungal Potential as Added Value
Source: Antibiotics (Basel). 2024 Jun 22;13(7):575. doi: 10.3390/antibiotics13070575 (PMC11273906; doi:10.3390/antibiotics13070575)
Supplement: Supplementary file 1 [file antibiotics-13-00575-s001.zip]

Archive with 1 entries (1 files):
- antibiotics-3004592-supplementary.pdf
